# Supplementary material for: Neuropsychiatric Adverse Drug Reactions with Tyrosine Kinase Inhibitors in Gastrointestinal Stromal Tumors: An Analysis from the European Spontaneous Adverse Event Reporting System
Source: Cancers (Basel). 2023 Mar 20;15(6):1851. doi: 10.3390/cancers15061851 (PMC10046586; doi:10.3390/cancers15061851)
Supplement: Supplementary file 1 [file cancers-15-01851-s001.zip]

Archive with 1 entries (1 files):
- cancers-2271976-supplementary.pdf
